# Supplementary material for: Entropy Could Quantify Brain Activation Induced by Mechanical Impedance-Restrained Active Arm Motion: A Functional NIRS Study
Source: Entropy (Basel). 2022 Apr 15;24(4):556. doi: 10.3390/e24040556 (PMC9024511; doi:10.3390/e24040556)
Supplement: Supplementary file 1 [file entropy-24-00556-s001.zip]

Archive with 3 entries (3 files):
- Figure_S.pdf
- Table_S.pdf
- Video_S.mp4
